# Supplementary material for: Recombinant Human Fab Antibodies Differentially Neutralize Shiga Toxin in Renal Epithelial and Endothelial Cells
Source: Toxins (Basel). 2026 Jun 5;18(6):257. doi: 10.3390/toxins18060257 (PMC13307652; doi:10.3390/toxins18060257)
Supplement: Supplementary file 1 [file toxins-18-00257-s001.zip]

Archive with 1 entries (1 files):
- toxins-4304223-supplementary.pdf
